# Supplementary material for: Diagnostic value of symptoms and signs for identifying urinary tract infection in older adult outpatients: Systematic review and meta-analysis
Source: J Infect. 2018 Nov;77(5):379–90. doi: 10.1016/j.jinf.2018.06.012 (PMC6203890; doi:10.1016/j.jinf.2018.06.012)
Supplement: Supplementary file 1 — Supplementary files [file mmc1.zip]

Archive with 7 entries (7 files):
- data_profile_COI.xml
- Supplementary_file_1_JOI.docx
- Supplementary_file_2_JOI.docx.pptx
- Supplementary_file_3_JOI.docx.pptx
- Supplementary_file_4_JOI.docx.pptx
- Supplementary_file_5_JOI.docx.pptx
- Supplementary_file_6_JOI.doc
